# Supplementary material for: From Follicle Cell Differentiation and Structure to Chorion Biogenesis in Insects: Cellular Mechanisms, Gene Regulation, Biochemical Composition and Structural Diversity
Source: Insects. 2026 Jun 23;17(7):659. doi: 10.3390/insects17070659 (PMC13409908; doi:10.3390/insects17070659)
Supplement: Supplementary file 1 [file insects-17-00659-s001.zip]

Archive with 3 entries (3 files):
- Table S1-layout.pdf
- Table S2-layout.pdf
- Table S3-layout.pdf
